# Supplementary material for: Otilonium Bromide Prevents Cholinergic Changes in the Distal Colon Induced by Chronic Water Avoidance Stress, a Rat Model of Irritable Bowel Syndrome
Source: Int J Mol Sci. 2023 Apr 18;24(8):7440. doi: 10.3390/ijms24087440 (PMC10139220; doi:10.3390/ijms24087440)
Supplement: Supplementary file 1 [file ijms-24-07440-s001.zip]

Archive with 1 entries (1 files):
- ijms-2333707-supplementary.pdf
